# Supplementary material for: C. elegans food choice exhibits effort discounting-like behavior
Source: eLife. 2025 Dec 1;14:RP106792. doi: 10.7554/eLife.106792 (PMC12668669; doi:10.7554/eLife.106792)
Supplement: Source code 1. [file elife-106792-code1.zip]

Archive with 1 entries (1 files):
- eLife-VOR-RA-2025-106792/EPGanalysiscodeIgorPro.ipf
